# Supplementary material for: Glutamic Acid at Position 343 in PB2 Contributes to the Virulence of H1N1 Swine Influenza Virus in Mice
Source: Viruses. 2025 Jul 20;17(7):1018. doi: 10.3390/v17071018 (PMC12298360; doi:10.3390/v17071018)
Supplement: Supplementary file 1 [file viruses-17-01018-s001.zip]

Archive with 1 entries (1 files):
- viruses-3714863-supplementary.pdf
